# Supplementary material for: Conjunctive Analyses of BSA-Seq and BSR-Seq to Reveal the Molecular Pathway of Leafy Head Formation in Chinese Cabbage
Source: Plants (Basel). 2019 Dec 13;8(12):603. doi: 10.3390/plants8120603 (PMC6963953; doi:10.3390/plants8120603)
Supplement: Supplementary file 1 [file plants-08-00603-s001.zip]

Archive with 2 entries (2 files):
- Supplementary figure.pdf
- Supplementary Table.xlsx
